# Supplementary material for: Electrospun PEO/PEDOT:PSS Nanofibers for Wearable Physiological Flex Sensors
Source: Sensors (Basel). 2021 Jun 15;21(12):4110. doi: 10.3390/s21124110 (PMC8232244; doi:10.3390/s21124110)
Supplement: Supplementary file 1 [file sensors-21-04110-s001.zip]

Archive with 1 entries (1 files):
- sensors-1243855-supplementary.pdf
